# Supplementary material for: Estimating the Below-Ground Leak Rate of a Natural Gas Pipeline Using Above-Ground Downwind Measurements: The ESCAPE−1 Model
Source: Sensors (Basel). 2023 Oct 12;23(20):8417. doi: 10.3390/s23208417 (PMC10610919; doi:10.3390/s23208417)
Supplement: Supplementary file 1 [file sensors-23-08417-s001.zip]

Archive with 1 entries (1 files):
- sensors-2625370-supplementary.pdf
